# Supplementary material for: Analysis of Metabolite Accumulation Related to Pod Color Variation of Caragana intermedia
Source: Molecules. 2019 Feb 16;24(4):717. doi: 10.3390/molecules24040717 (PMC6412903; doi:10.3390/molecules24040717)
Supplement: Supplementary file 1 [file molecules-24-00717-s001.zip]

Archive with 3 entries (3 files):
- Table S1 Summary of information on metabolites in samples.xlsx
- Table S2 Distinct metabolites information of 30-day-old pods.xlsx
- Table S3 The Content of Total Flavonoids and Proanthocyanin of pods.xlsx
