# Supplementary material for: Analysis of Metabolite Accumulation Related to Pod Color Variation of Caragana intermedia
Source: Molecules. 2019 Feb 16;24(4):717. doi: 10.3390/molecules24040717 (PMC6412903; doi:10.3390/molecules24040717)
Supplement: Supplementary file 1 [file molecules-24-00717-s001.zip › Table S1 Summary of information on metabolites in samples.xlsx]

## Sheet: Sample data results
Index	Component Name	Class	Peak area (Green 1)	Peak area (Green 2)	Peak area (Green 3)	Peak area (Average value of green pods)	Peak area (Red 1)	Peak area (Red 2)	Peak area (Red 3)	Peak area (Average value of red pods)
DJ0001	(-)-Norepinephrine N-hexoside	others	248000	292000	278000	272667	272000	290000	293000	285000
DJ0002	Biotin	others	209000	214000	234000	219000	213000	251000	214000	226000
DJ0003	N-Benzoyltryptamine	Tryptamines and derivatives	34200	41100	35700	37000	42100	38900	34600	38533.3
DJ0004	Mannitol 1-phosphate	Carbohydrates	28600000	29200000	31200000	2.96667e+07	27700000	29900000	30300000	29300000
DJ0005	Spermine	Phenolamine	9070000	8020000	9110000	8.73333e+06	9620000	9250000	8900000	9.25667e+06
DJ0006	4, 7, 10-Trioxa-1,13-tridecanediamine	others	54700000	58600000	52300000	55200000	56400000	57000000	56800000	5.67333e+07
DJ0007	Phosphocreatine	others	146000	81500	106000	111167	183000	207000	129000	173000
DJ0008	Glucosamine	Carbohydrates	7110000	7880000	7120000	7370000	7710000	7510000	7550000	7590000
DJ0009	Spermine	Phenolamine	11300000	10400000	11800000	1.11667e+07	11400000	12100000	11800000	1.17667e+07
DJ0010	N-Acetyltryptamine	Tryptamines and derivatives	10400000	11100000	12400000	11300000	11900000	11700000	11300000	1.16333e+07
DJ0011	Hycanthone	others	52700	38400	43900	45000	11700	58800	55700	42066.7
DJ0012	Histidinol	others	20800000	19800000	18800000	19800000	20900000	20600000	22100000	21200000
DJ0013	D-3-Methylhistidine	Amino acid derivative	46400	62700	55700	54933.3	51900	48700	49600	50066.7
DJ0014	di-C,C-hexosyl-chrysoeriol	Flavonoid	528000	338000	321000	395667	574000	511000	423000	502667
DJ0015	2-Picolate	others	509000	748000	775000	677333	595000	609000	568000	590667
DJ0016	O-methylnaringenin C-pentoside	Flavonoid	524000	546000	650000	573333	697000	736000	600000	677667
DJ0017	O-methylapigenin C-pentoside	Flavonoid	27200	37000	27100	30433.3	29200	27400	27900	28166.7
DJ0018	Triethylenetetramine	others	500000	599000	511000	536667	550000	540000	493000	527667
DJ0019	unknown	-	51100	38000	34900	41333.3	12100	10700	19100	13966.7
DJ0020	Serotonin	Amino acid derivative	34400000	34000000	31100000	3.31667e+07	35500000	34200000	32500000	3.40667e+07
DJ0021	unknown	-	91300	77700	66500	78500	40500	40800	35100	38800
DJ0022	L-Histidine	Amino acid	2660000	3020000	3070000	2.91667e+06	2060000	2220000	1920000	2.06667e+06
DJ0023	2'-Deoxyinosine-5'-monophosphate	Nucleotide derivates	808000	654000	536000	666000	359000	338000	413000	370000
DJ0024	unknown	-	15400	8640	11000	11680	N/A	N/A	8340	8340
DJ0025	NAMN-p	Vitamine	8700	5150	4360	6070	5850	2450	7040	5113.33
DJ0026	unknown	-	87800	60600	39800	62733.3	32800	52300	32600	39233.3
DJ0027	unknown	-	7720	6430	8940	7696.67	11800	12600	13400	12600
DJ0028	L-Arginine	Amino acid	3610000	3440000	4550000	3.86667e+06	4590000	6280000	5500000	5.45667e+06
DJ0029	Arginine	Amino acid	3320000	3100000	4790000	3.73667e+06	4570000	6780000	5590000	5.64667e+06
DJ0030	unknown	-	10100	16100	31100	19100	8190	10400	12500	10363.3
DJ0031	Colchicine	Alkaloids	11300	4690	10900	8963.33	7320	388	13600	7102.67
DJ0032	S-(5'-Adenosyl)-L-methionine	Amino acid derivative	163000	120000	159000	147333	142000	92500	144000	126167
DJ0033	unknown	-	6440	7550	7470	7153.33	7990	N/A	11300	9645
DJ0034	2-Aminoisobutyric acid	Organic acids and derivatives	7340000	7340000	7210000	7.29667e+06	8200000	8650000	7760000	8.20333e+06
DJ0035	Choline	Vitamine	15200000	15000000	15400000	15200000	15900000	16900000	16500000	1.64333e+07
DJ0036	Thiamin	Vitamine	378000	413000	280000	357000	204000	269000	332000	268333
DJ0037	5-Methoxyflavanone	Flavonoid	2530000	1900000	2040000	2.15667e+06	2340000	2410000	2480000	2410000
DJ0038	trans-Zeatin-O-glucoside	Phytohormones	10400	12800	8740	10646.7	4440	11000	16600	10680
DJ0039	unknown	-	25700	38800	40300	34933.3	49800	59300	51900	53666.7
DJ0040	N,N-Dimethylglycine	Amino acid derivative	271000	277000	249000	265667	290000	298000	262000	283333
DJ0041	unknown	-	187000	214000	259000	220000	208000	231000	163000	200667
DJ0042	unknown	-	67800	49700	73700	63733.3	72900	151000	180000	134633
DJ0043	L-Lysine	Amino acid	2080000	2220000	2650000	2.31667e+06	3170000	3490000	3650000	3.43667e+06
DJ0044	L-Serine	Amino acid	974000	976000	904000	951333	1030000	905000	824000	919667
DJ0045	L-Aspartic acid	Amino acid	1290000	1550000	1730000	1.52333e+06	1560000	1360000	1260000	1.39333e+06
DJ0046	L-Asparagine	Amino acid	24300000	28400000	30900000	2.78667e+07	25100000	24800000	21300000	2.37333e+07
DJ0047	Agmatine	Phenolamine	263000	225000	228000	238667	156000	161000	198000	171667
DJ0048	L-Alanine	Amino acid	399000	389000	425000	404333	575000	582000	638000	598333
DJ0049	O-Phosphocholine	cholines	84000	81600	97000	87533.3	126000	139000	53500	106167
DJ0050	L-Threonine	Amino acid	1330000	1140000	1210000	1.22667e+06	1520000	1240000	1140000	1300000
DJ0051	unknown	-	19500	27000	25700	24066.7	17100	39600	27200	27966.7
DJ0052	unknown	-	276000	246000	288000	270000	65600	173000	438000	225533
DJ0053	Nicotianamine	Vitamine	579000	648000	614000	613667	631000	867000	621000	706333
DJ0054	sn-Glycero-3-phosphocholine	Lipids	154000	186000	154000	164667	133000	105000	142000	126667
DJ0055	unknown	-	192000	246000	379000	272333	328000	178000	218000	241333
DJ0056	Carbachol	Cholines	90900	94100	96800	93933.3	82800	104000	111000	99266.7
DJ0057	O-Acetyl-L-serine	Amino acid derivative	4500000	4070000	4360000	4310000	3480000	3600000	3730000	3.60333e+06
DJ0058	Isatin	others	144000	127000	123000	131333	106000	101000	129000	112000
DJ0059	unknown	-	25900	78600	68900	57800	45000	45500	29800	40100
DJ0060	unknown	-	103000	84800	114000	100600	94000	120000	123000	112333
DJ0061	unknown	-	213000	206000	254000	224333	188000	318000	219000	241667
DJ0062	Trehalose	Carbohydrates	208000	59300	133000	133433	105000	164000	168000	145667
DJ0063	Serine	Amino acid	481000	576000	597000	551333	569000	588000	550000	569000
DJ0064	Trigonelline	Alkaloids	35400000	35900000	34700000	3.53333e+07	34500000	32100000	30800000	3.24667e+07
DJ0065	DL-alpha,epsilon-Diaminopimelic acid	others	246000	182000	314000	247333	178000	211000	148000	179000
DJ0066	Ornithine	Amino acid derivative	1820000	2060000	2750000	2210000	1820000	1980000	1560000	1.78667e+06
DJ0067	Asparagine	Amino acid	14300000	19800000	20300000	1.81333e+07	16500000	15300000	12500000	1.47667e+07
DJ0068	Lysine	Amino acid	1900000	2020000	3100000	2340000	2800000	3650000	2630000	3.02667e+06
DJ0069	Alanine	Amino acid	265000	306000	386000	319000	465000	438000	454000	452333
DJ0070	Glutamic acid	Amino acid	3810000	3380000	3690000	3.62667e+06	2860000	2990000	3310000	3.05333e+06
DJ0071	beta-Homothreonine	Amino acid derivative	1830000	2130000	2260000	2.07333e+06	1850000	1630000	1540000	1.67333e+06
DJ0072	alpha,epsilon-Diaminopimelic acid	others	233000	115000	191000	179667	105000	210000	142000	152333
DJ0073	Threonine	Amino acid	1470000	1380000	1510000	1.45333e+06	1470000	1350000	1350000	1390000
DJ0074	a-Aminoadipate	Organic acids and derivatives	296000	341000	326000	321000	328000	254000	238000	273333
DJ0075	L-Proline	Amino acid	51600000	51900000	53400000	52300000	56800000	57400000	56500000	56900000
DJ0076	Glucose 6-phosphate	Carbohydrates	62500	47700	94600	68266.7	88300	106000	120000	104767
DJ0077	L-Saccharopine	others	109000	81200	86000	92066.7	117000	80800	105000	100933
DJ0078	unknown	-	707000	565000	541000	604333	665000	713000	684000	687333
DJ0079	g-Guanidinobutyrate	others	141000	105000	93700	113233	104000	86900	98200	96366.7
DJ0080	Nicotinate ribonucleoside	Carbohydrates	578000	492000	481000	517000	592000	662000	679000	644333
DJ0081	unknown	-	85100	65300	67100	72500	67700	67300	92300	75766.7
DJ0082	Acetylcholine	Cholines	140000	93300	129000	120767	93900	79400	86300	86533.3
DJ0083	Glutathione (oxidized form)	others	323000	285000	319000	309000	244000	203000	219000	222000
DJ0084	4-Guanidinobutanoate	Organic acids and derivatives	318000	316000	331000	321667	335000	351000	286000	324000
DJ0085	Proline	Amino acid	46100000	51300000	44300000	4.72333e+07	42600000	42800000	45400000	43600000
DJ0086	L-Valine	Amino acid	15100000	15900000	13900000	1.49667e+07	13600000	15300000	13800000	1.42333e+07
DJ0087	unknown	-	12900	17600	4110	11536.7	15600	16500	22900	18333.3
DJ0088	Homoproline	Amino acid derivative	474000	454000	602000	510000	515000	444000	436000	465000
DJ0089	Valine	Amino acid	16600000	15500000	15200000	1.57667e+07	15200000	16200000	15100000	15500000
DJ0090	Betaine	Alkaloids	518000	498000	532000	516000	283000	314000	344000	313667
DJ0091	DL-Pipecolinic acid	Organic acids and derivatives	27300000	25100000	22400000	2.49333e+07	14700000	18300000	12900000	15300000
DJ0092	N-Acetyl-L-leucine	Amino acid derivative	158000	100000	119000	125667	113000	99300	115000	109100
DJ0093	Adenine	Nucleotide derivates	331000	373000	338000	347333	395000	415000	372000	394000
DJ0094	2'-Deoxyadenosine-5'-monophosphate	Nucleotide derivates	18300	12400	11100	13933.3	17800	23900	28000	23233.3
DJ0095	unknown	-	86700	44200	29800	53566.7	103000	110000	102000	105000
DJ0096	Noradrenaline	others	6030	N/A	N/A	6030	8820	11400	16200	12140
DJ0097	Dopamine	others	5700	N/A	3910	4805	12200	6770	7910	8960
DJ0098	Pipecolinic acid	others	30600000	28900000	27400000	2.89667e+07	19500000	20100000	14800000	1.81333e+07
DJ0099	unknown	-	190000	189000	220000	199667	133000	158000	212000	167667
DJ0100	Argininosuccinate	Organic acids and derivatives	29400	20200	23900	24500	25000	22400	15700	21033.3
DJ0101	Delphinidin 3-O-glucoside	Flavonoid	189000	171000	208000	189333	241000	314000	405000	320000
DJ0102	1-Adamantanamine	drug	122000	93800	160000	125267	145000	175000	155000	158333
DJ0103	Guanine	Nucleotide derivates	132000	172000	125000	143000	140000	188000	115000	147667
DJ0104	Adenosine 3'-monophosphate	Nucleotide derivates	264000	231000	227000	240667	109000	134000	160000	134333
DJ0105	L-Tyramine	Amino acid	76800	78600	36500	63966.7	86300	78100	62700	75700
DJ0106	Tyrosine	Amino acid	1300000	1170000	931000	1.13367e+06	1290000	1170000	1840000	1.43333e+06
DJ0107	2-Hydroxycinnamic acid	Polyphenol	198000	167000	165000	176667	202000	156000	246000	201333
DJ0108	unknown	-	145000	97500	86100	109533	103000	110000	121000	111333
DJ0109	L-Methionine	Amino acid	177000	144000	178000	166333	196000	214000	227000	212333
DJ0110	unknown	-	81600	20300	18600	40166.7	25300	40900	55100	40433.3
DJ0111	IAA-Glu	Indoles and derivatives	93400	15700	9480	39526.7	24100	41200	12300	25866.7
DJ0112	trans-2-Hexenal	others	565000	684000	31400	426800	391000	321000	74700	262233
DJ0113	1H-indole-3-carboxylic acid	Indoles and derivatives	88600	101000	94500	94700	73400	69800	49400	64200
DJ0114	N-Acetylglutamate	Amino acid derivative	69000	87200	81700	79300	77800	75100	48000	66966.7
DJ0115	L-Isoleucine	Amino acid	6140000	5420000	5630000	5730000	4490000	6810000	5940000	5.74667e+06
DJ0116	Carnitine	Lipids	271000	276000	281000	276000	243000	193000	201000	212333
DJ0117	Delphinidin O-hexoside derivative	Flavonoid	207000	220000	248000	225000	135000	141000	259000	178333
DJ0118	1-Amino-1-cyclopentanecarboxylic acid	Amino acid	31500000	25800000	18000000	25100000	13200000	13300000	7280000	11260000
DJ0119	Ethyl 3,4-dihydroxybenzoate	others	149000	17400	115000	93800	198000	185000	277000	220000
DJ0120	Cytidine	Nucleotide derivates	1180000	1340000	1070000	1.19667e+06	1350000	1310000	1130000	1.26333e+06
DJ0121	L-Methionine sulfone	others	2230000	458000	2040000	1576000	2920000	2600000	3870000	3130000
DJ0122	Tyrosine	Amino acid	3350000	522000	3010000	2294000	4730000	4150000	5810000	4.89667e+06
DJ0123	Methionine	Amino acid	402000	335000	470000	402333	465000	604000	525000	531333
DJ0124	Quinic acid	Polyphenol	194000	373000	235000	267333	340000	337000	260000	312333
DJ0125	Allopurinol	drug	108000	79100	91000	92700	88700	89300	81900	86633.3
DJ0126	Phenylglycine	Amino acid derivative	265000	257000	654000	392000	322000	672000	328000	440667
DJ0127	Pyridoxine	Vitamine	65200	54300	47000	55500	106000	99600	91700	99100
DJ0128	unknown	-	180000	232000	339000	250333	107000	76100	154000	112367
DJ0129	L-Tyrosine	Amino acid	3800000	800000	3310000	2.63667e+06	5040000	4660000	6110000	5270000
DJ0130	N-Phenylacetamide	Benzene and Benzenoids	13400000	14100000	14100000	1.38667e+07	13100000	14300000	13300000	1.35667e+07
DJ0131	Pyridoxine O-glucoside	Vitamine	356000	298000	314000	322667	384000	469000	495000	449333
DJ0132	Harmaline	Alkaloids	56600	39700	45500	47266.7	50900	53000	59000	54300
DJ0133	Zinolol	others	386000	311000	325000	340667	424000	446000	465000	445000
DJ0134	Nicotinic acid	Vitamine	69400	62500	74800	68900	66600	84000	75700	75433.3
DJ0135	Methoxamine	others	12500	1110	6950	6853.33	22700	20800	30500	24666.7
DJ0136	L-Leucine	Amino acid	47400000	37700000	49200000	4.47667e+07	53600000	55800000	56900000	5.54333e+07
DJ0137	Hydroxyphenethylamine	Benzene and Benzenoids	1410000	1540000	1210000	1.38667e+06	1820000	1630000	1690000	1.71333e+06
DJ0138	p-Nitroaniline	others	155000	154000	128000	145667	191000	169000	194000	184667
DJ0139	N-Hydroxy-L-tryptophan	Amino acid derivative	379000	388000	420000	395667	647000	705000	644000	665333
DJ0140	unknown	-	742000	716000	761000	739667	1170000	1390000	1260000	1.27333e+06
DJ0141	Oxitriptan	Amino acid derivative	777000	758000	902000	812333	1340000	1420000	1400000	1.38667e+06
DJ0142	S-Adenosyl-L-homocysteine	Amino acid derivative	235000	267000	266000	256000	191000	195000	208000	198000
DJ0143	Crotonoside	others	-10800	1500	-29700	-13000	98800	1140	-3900	32013.3
DJ0144	Guanosine	Nucleotide derivates	-78200	-14300	142000	16500	13900000	56100	14500000	9.48537e+06
DJ0145	Isonicotinamide	Vitamine	289000	269000	274000	277333	385000	512000	339000	412000
DJ0146	Inosine	others	129000	105000	1980	78660	-1030	-2070	53.5	-1015.5
DJ0147	L-beta-Homoisoleucine	Amino acid derivative	349000	296000	328000	324333	298000	261000	284000	281000
DJ0148	unknown	-	879000	828000	891000	866000	908000	918000	920000	915333
DJ0149	Cyanidin 3,5-di-O-hexoside	Flavonoid	137000	105000	310000	184000	553000	546000	2200	367067
DJ0150	Adenosine O-ribose	Nucleotide derivates	6360	176	9620	5385.33	5040	10900	12500	9480
DJ0151	unknown	-	3350000	2060000	2870000	2760000	6050000	3290000	5240000	4860000
DJ0152	DIMBOA glucoside	others	44500	24900	41300	36900	37000	39200	37500	37900
DJ0153	Xanthurenic acid O-hexoside	Amino acid derivative	92700	87600	78000	86100	102000	103000	118000	107667
DJ0154	unknown	-	31700	20200	28600	26833.3	46500	25000	22800	31433.3
DJ0155	Pantothenic acid	Vitamine	85900	111000	96000	97633.3	65000	108000	87500	86833.3
DJ0156	L-Phenylalanine	Amino acid	39400000	20300000	38800000	3.28333e+07	37000000	37900000	37400000	3.74333e+07
DJ0157	unknown	-	33700	22600	22800	26366.7	19500	16500	18200	18066.7
DJ0158	Luteolin-3',7-di-O-glucoside	Flavonoid	2410000	2500000	3000000	2.63667e+06	2970000	2720000	2650000	2780000
DJ0159	Chlorogenic acid	Polyphenol	68700	95200	62000	75300	24900	17900	19600	20800
DJ0160	unknown	-	28100	7870	27000	20990	50800	41000	31100	40966.7
DJ0161	Succinyladenosine	Nucleotide derivates	238000	95100	111000	148033	527000	570000	584000	560333
DJ0162	oT9G	others	21000	20500	16300	19266.7	16800	14600	16600	16000
DJ0163	unknown	-	39300	44800	39000	41033.3	37600	78200	30700	48833.3
DJ0164	tZ9G	Phytohormones	1260000	846000	1160000	1.08867e+06	1580000	1670000	1260000	1.50333e+06
DJ0165	unknown	-	77800	49000	63600	63466.7	84200	97300	89800	90433.3
DJ0166	trans-zeatin N-glucoside	Phytohormones	3220000	1720000	1980000	2.30667e+06	3580000	4720000	3940000	4080000
DJ0167	Cysteine	Amino acid	5530000	1510000	4070000	3.70333e+06	11200000	11500000	12100000	11600000
DJ0168	unknown	-	2280000	1080000	2030000	1.79667e+06	2460000	2660000	2360000	2.49333e+06
DJ0169	D-Pantothenic acid	Organic acids and derivatives	3980000	3470000	3830000	3760000	3840000	3810000	3520000	3.72333e+06
DJ0170	unknown	-	516000	277000	798000	530333	50600000	56500000	66300000	57800000
DJ0171	unknown	-	87600	92500	35000	71700	204000	250000	205000	219667
DJ0172	N2, N2-Dimethylguanosine	Nucleotide derivates	307000	159000	257000	241000	281000	362000	258000	300333
DJ0173	N2, N2-Dimethyguanosine	Nucleotide derivates	290000	46300	195000	177100	242000	330000	230000	267333
DJ0174	unknown	-	23500	25400	28300	25733.3	35100	67800	38400	47100
DJ0175	2'-Deoxyadenosine	Nucleotide derivates	21700	25800	24100	23866.7	34400	29800	23300	29166.7
DJ0176	unknown	-	196000	218000	187000	200333	136000	74600	103000	104533
DJ0177	N-Feruloylagmatine	Phenolamine	947000	1180000	1130000	1.08567e+06	609000	438000	467000	504667
DJ0178	unknown	-	50400	41600	32500	41500	43000	32700	56300	44000
DJ0179	cou-tam	Phenolamine	57700	30800	50200	46233.3	54500	43600	42900	47000
DJ0180	N-(9H-Purin-6-ylcarbamoyl)threonine	Amino acid derivative	281000	62800	224000	189267	236000	269000	273000	259333
DJ0181	Quercetin-3-O-rhamnoside	Flavonoid	1340000	252000	1320000	970667	21100000	22600000	30100000	24600000
DJ0182	unknown	-	83600	67900	56500	69333.3	66500	75700	73600	71933.3
DJ0183	unknown	-	132000	129000	110000	123667	120000	115000	110000	115000
DJ0184	unknown	-	189000	136000	147000	157333	155000	156000	165000	158667
DJ0185	unknown	-	4990000	4820000	4920000	4910000	3410000	3510000	3790000	3570000
DJ0186	Sabinene	Terpenoid	39100	39400	28900	35800	23700	29300	40300	31100
DJ0187	unknown	-	29700	41200	77300	49400	22300	46000	50500	39600
DJ0188	10-Formyl-THF	others	3380000	3460000	2340000	3060000	2650000	3570000	2870000	3030000
DJ0189	N-p-Coumaroylputrescine derivative	Phenolamine	68800	69000	82000	73266.7	404000	368000	343000	371667
DJ0190	unknown	-	103000	28600	129000	86866.7	79800	103000	88600	90466.7
DJ0191	unknown	-	46800	48300	38000	44366.7	39200	30600	30700	33500
DJ0192	2', 6'-dihydroxy-4-methoxychalcone-4'-O-neohesperidoside	Flavonoid	8560000	7830000	7610000	8000000	5590000	5450000	5600000	5.54667e+06
DJ0193	unknown	-	161000	210000	217000	196000	158000	319000	120000	199000
DJ0194	unknown	-	15700	11900	9240	12280	21000	24700	23800	23166.7
DJ0195	unknown	-	37800	23000	43300	34700	36700	44300	32400	37800
DJ0196	Methoxyindoleacetic acid	Phytohormones	4960000	896000	4200000	3352000	8070000	9270000	6940000	8.09333e+06
DJ0197	Spermidine	Phenolamine	102000	26600	105000	77866.7	173000	169000	149000	163667
DJ0198	Tryptophan	Amino acid	36600000	11100000	28800000	25500000	45000000	46500000	45000000	45500000
DJ0199	Methoxy indoleacetic acid	Indoles and derivatives	622000	134000	513000	423000	1060000	1110000	898000	1.02267e+06
DJ0200	3-Indoleacetonitrile	Indoles and derivatives	39000	4540	18000	20513.3	26100	22100	17200	21800
DJ0201	L-Tryptophan	Amino acid	37600000	6630000	30700000	2.49767e+07	45000000	46700000	46300000	46000000
DJ0202	unknown	-	14400	3550	5320	7756.67	18700	12600	13800	15033.3
DJ0203	unknown	-	150000	98800	124000	124267	104000	122000	100000	108667
DJ0204	cis-Zeatin	Phytohormones	90400	61400	63000	71600	86000	107000	108000	100333
DJ0205	unknown	-	26000	20900	22200	23033.3	9100	22300	15700	15700
DJ0206	Threonyl carbamoyl adenosine	Nucleotide derivates	321000	239000	232000	264000	214000	208000	228000	216667
DJ0207	unknown	-	202000	158000	161000	173667	127000	133000	142000	134000
DJ0208	N-Feruloylserotonin	Polyphenol	427000	379000	313000	373000	301000	319000	368000	329333
DJ0209	Ixoside	Terpenoid	721000	678000	654000	684333	701000	647000	669000	672333
DJ0210	4-methylumbelliferyl glucuronide	Coumarins and derivatives	40900	36300	31000	36066.7	35900	42100	42100	40033.3
DJ0211	Coumarin	Coumarins and derivatives	525000	336000	868000	576333	391000	267000	242000	300000
DJ0212	2,2',2''-Nitrilotriethanol	others	10900	5410	4570	6960	29000	25900	21800	25566.7
DJ0213	4,6-Dihydroxyquinoline O-hexoside	others	68100	49800	101000	72966.7	78300	84900	63000	75400
DJ0214	4-Methyl-5-thiazoleethanol	others	14900	14000	11800	13566.7	13900	13000	10300	12400
DJ0215	4-O-p-Coumaroylquinic acid	Polyphenol	35500	62000	45100	47533.3	16800	15700	25600	19366.7
DJ0216	unknown	-	24100	13100	19100	18766.7	18200	10900	13000	14033.3
DJ0217	Tryptamine	Indoles and derivatives	52800	34500	47900	45066.7	122000	131000	124000	125667
DJ0218	L-Tryptamine	Amino acid	435000	335000	365000	378333	1010000	1220000	940000	1.05667e+06
DJ0219	apigenin-7-O-glucoside	Flavonoid	53800	35900	57800	49166.7	2910000	3880000	3830000	3540000
DJ0220	Tryptamine	Tryptamines and derivatives	581000	354000	423000	452667	1250000	1580000	1270000	1.36667e+06
DJ0221	N-[Methyl(7H-purin-6-yl)carbamoyl]-L-threonine	Amino acid derivative	54000	41900	54400	50100	70800	72900	78300	74000
DJ0222	unknown	-	60600	57700	45800	54700	23200	35300	30800	29766.7
DJ0223	Procyanidin B1	Proanthocyanidins	704000	395000	503000	534000	1350000	1120000	838000	1.10267e+06
DJ0224	unknown	-	32100	16900	22000	23666.7	28000	42900	33200	34700
DJ0225	trans-Zeatin riboside-O-glucoside	Phytohormones	17900	12800	13700	14800	5050	3640	20400	9696.67
DJ0226	tZROG	Phytohormones	27900	22900	20800	23866.7	15100	21800	42300	26400
DJ0227	3,4-Dihydroxybenzaldehyde	Polyphenol	13600000	11000000	13200000	12600000	14800000	11900000	9550000	1.20833e+07
DJ0228	unknown	-	72800	60800	81100	71566.7	80000	64300	55300	66533.3
DJ0229	unknown	-	16400	18300	8870	14523.3	23900	16300	15500	18566.7
DJ0230	unknown	-	13500	12400	13800	13233.3	5120	5840	9850	6936.67
DJ0231	naringenin-7-O-glucoside	Flavonoid	68200	128000	177000	124400	127000	178000	156000	153667
DJ0232	4-Coumaroylcholine	cholines	10800	4040	7270	7370	5550	6550	5160	5753.33
DJ0233	cou-cho	cholines	9580	14600	14500	12893.3	31200	34300	37200	34233.3
DJ0234	unknown	-	19900	16500	22000	19466.7	22400	45300	19000	28900
DJ0235	Pentamidine	drug	15700	16000	12100	14600	14300	9830	12800	12310
DJ0236	Kynurenic acid	Amino acid derivative	281000	332000	374000	329000	244000	320000	370000	311333
DJ0237	Norlidocaine	drug	31300	27900	32200	30466.7	27300	30700	37300	31766.7
DJ0238	5'-Deoxy-5'-(methylthio)adenosine	Nucleotide derivates	4340000	4530000	5360000	4.74333e+06	6330000	4940000	5220000	5.49667e+06
DJ0239	5'-S-Methylthioadenosine	Nucleotide derivates	4660000	5080000	5350000	5030000	6190000	5040000	5490000	5.57333e+06
DJ0240	nNA-hex-p	Vitamine	374000	397000	413000	394667	520000	421000	422000	454333
DJ0241	unknown	-	8660	11200	9630	9830	8700	6700	3940	6446.67
DJ0242	Di-Catechin	Flavonoid	15300000	14800000	13200000	1.44333e+07	13000000	12700000	11800000	12500000
DJ0243	2',6-Dihydroxyflavone	Flavonoid	156000	132000	156000	148000	113000	76200	75000	88066.7
DJ0244	3-Indolebutyrate	Indoles and derivatives	4720	2930	2490	3380	5950	6700	1170	4606.67
DJ0245	5,3'-Dihydroxyflavone	Flavonoid	44500	41600	31200	39100	36100	38700	26300	33700
DJ0246	3,4-Dihydroxy-L-phenylalanine	Amino acid derivative	68500	53500	61800	61266.7	33100	19400	24600	25700
DJ0247	(2S,3R)-2-{[{9-[(2R,3R,4S,5R)-3,4-Dihydroxy-5-(hydroxymethyl)tetrahydro-2-furanyl]-9H-purin-6-yl}(methyl)carbamoyl]amino}-3-hydroxybutanoic acid (non-preferred name)	others	278000	287000	207000	257333	272000	267000	288000	275667
DJ0248	unknown	-	249000	233000	203000	228333	242000	254000	226000	240667
DJ0249	4-Coumaric acid	Polyphenol	863000	545000	543000	650333	637000	544000	535000	572000
DJ0250	unknown	-	64300	46400	54200	54966.7	51700	36400	48400	45500
DJ0251	tZR	Phytohormones	490000	171000	231000	297333	203000	218000	233000	218000
DJ0252	unknown	-	108000	95600	91600	98400	90600	134000	116000	113533
DJ0253	Lycoperodine	others	112000	66200	91300	89833.3	89200	123000	102000	104733
DJ0254	Spermidine derivative	Phenolamine	14500	18500	11500	14833.3	25700	23900	16100	21900
DJ0255	Catechin	Flavonoid	50800000	51100000	50400000	5.07667e+07	47000000	50000000	49300000	4.87667e+07
DJ0256	Esculin	others	119000	89500	76000	94833.3	59500	69800	93500	74266.7
DJ0257	unknown	-	132000	109000	100000	113667	124000	108000	95800	109267
DJ0258	N', N''-Feruloyl, Caffeoylspermidine	Phenolamine	7010	3920	3830	4920	6220	9710	4650	6860
DJ0259	unknown	-	22300	22000	20900	21733.3	18600	18500	25700	20933.3
DJ0260	C-hexosyl-luteolin O-hexoside	Flavonoid	92700	44600	37600	58300	39900	46400	62600	49633.3
DJ0261	DZR	Phytohormones	139000	17600	32000	62866.7	47300	66600	56900	56933.3
DJ0262	Limocitrin O-hexoside	Flavonoid	25400	15600	36800	25933.3	28400	18900	14800	20700
DJ0263	unknown	-	66800	68600	65900	67100	64100	70300	69200	67866.7
DJ0264	unknown	-	220000	173000	192000	195000	189000	164000	200000	184333
DJ0265	Dimethyl caffeic acid	Polyphenol	11800	14500	10900	12400	21800	25200	16900	21300
DJ0266	unknown	-	219000	241000	230000	230000	291000	291000	440000	340667
DJ0267	unknown	-	3110	2020	612	1914	1630	1250	1730	1536.67
DJ0268	unknown	-	94800	132000	108000	111600	77800	78100	91200	82366.7
DJ0269	Karanjin	others	350000	269000	265000	294667	326000	220000	192000	246000
DJ0270	1-Methylnicotinamide	Vitamine	321000	176000	140000	212333	174000	217000	180000	190333
DJ0271	unknown	-	30500	26300	34100	30300	27700	25500	47600	33600
DJ0272	5-Methoxy-N,N-dimethyltryptamine	Tryptamines and derivatives	97300	89700	87000	91333.3	130000	135000	118000	127667
DJ0273	4beta-Hydroxy-11-O-(2'-pyrolylcarboxy)epilupinine	Alkaloids	145000	123000	139000	135667	163000	232000	151000	182000
DJ0274	Sinapoyl O-hexoside	Polyphenol	1450000	1250000	1160000	1.28667e+06	3580000	2930000	2860000	3.12333e+06
DJ0275	unknown	-	9020000	6940000	6500000	7.48667e+06	6770000	6010000	5930000	6.23667e+06
DJ0276	unknown	-	17700	14500	13800	15333.3	37200	18800	19100	25033.3
DJ0277	Sinapic acid	Polyphenol	526000	389000	404000	439667	621000	602000	777000	666667
DJ0278	Pirimicarb	drug	968000	850000	934000	917333	940000	1240000	1040000	1.07333e+06
DJ0279	unknown	-	135000	117000	98900	116967	77200	75300	87400	79966.7
DJ0280	Tuberonic acid hexoside	Organic acids and derivatives	315000	129000	218000	220667	236000	227000	167000	210000
DJ0281	N6-Benzyladenine	Nucleotide derivates	17600	20900	14000	17500	29400	31200	30400	30333.3
DJ0282	unknown	-	18300	12600	14400	15100	28200	32700	17800	26233.3
DJ0283	unknown	-	15600	18000	20300	17966.7	9630	12300	9590	10506.7
DJ0284	unknown	-	9890	9150	5420	8153.33	10700	5990	9870	8853.33
DJ0285	Vitamin B2	Vitamine	1340000	1070000	1090000	1.16667e+06	1500000	1350000	1530000	1460000
DJ0286	Kaempferol 3-O-glucoside-2‘-O-rhamnoside	Flavonoid	320000	350000	322000	330667	390000	365000	386000	380333
DJ0287	unknown	-	62600	63500	78900	68333.3	85500	92800	89200	89166.7
DJ0288	unknown	-	10100	8910	12900	10636.7	7700	9000	16100	10933.3
DJ0289	unknown	-	101000	44100	61400	68833.3	103000	152000	94900	116633
DJ0290	unknown	-	8020000	8200000	6250000	7490000	8490000	7170000	7070000	7.57667e+06
DJ0291	unknown	-	16000	12800	25700	18166.7	21300	29900	16000	22400
DJ0292	Roseoside	others	146000	287000	134000	189000	132000	79400	76700	96033.3
DJ0293	unknown	-	11500	8880	10900	10426.7	20100	27600	15300	21000
DJ0294	Chinese bittersweet alkaloid II	Alkaloids	4010000	4660000	1110000	3260000	4910000	1010000	2560000	2.82667e+06
DJ0295	N', N''-Di-p-Coumaroylspermidine	Phenolamine	134000	116000	167000	139000	119000	70600	92000	93866.7
DJ0296	unknown	-	68100	65600	61400	65033.3	46900	59500	54800	53733.3
DJ0297	IAA-Asp-N-Glc	Indoles and derivatives	40000	29200	31200	33466.7	16500	25700	19500	20566.7
DJ0298	Spermidine derivative	Phenolamine	37200	19800	21600	26200	49300	43200	93400	61966.7
DJ0299	unknown	-	12400	13700	13800	13300	59200	38000	26900	41366.7
DJ0300	unknown	-	249000	247000	186000	227333	212000	422000	170000	268000
DJ0301	Caffeoyl shikimic acid	Polyphenol	158000	41900	26000	75300	64900	40000	28800	44566.7
DJ0302	unknown	-	68000	63700	67900	66533.3	113000	109000	93200	105067
DJ0303	unknown	-	7690	11500	10600	9930	10600	8600	13000	10733.3
DJ0304	di-C,C-hexosyl-apigenin	Flavonoid	29300	28200	59300	38933.3	45400	30800	37700	37966.7
DJ0305	unknown	-	118000	85900	99700	101200	88900	98800	104000	97233.3
DJ0306	N', N''-DiSinapoylspermidine	Phenolamine	673000	417000	401000	497000	470000	201000	402000	357667
DJ0307	Hesperidin	Flavonoid	52200	46600	23900	40900	29200	45200	34200	36200
DJ0308	Indole-3-carboxylic acid	Indoles and derivatives	7480	6570	6210	6753.33	7230	12900	12600	10910
DJ0309	Cyanidin O-rutinoside	Anthocyanin	28700000	21200000	21700000	2.38667e+07	22800000	23300000	22100000	2.27333e+07
DJ0310	Selgin 5-O-hexoside	Flavonoid	963000	962000	730000	885000	872000	690000	735000	765667
DJ0311	3,4',5,7-tetrahydroxy-3'-methoxyflavone	Flavonoid	719000	557000	531000	602333	408000	716000	617000	580333
DJ0312	1-Decanoyl-2-hydroxy-sn-glycero-3-phosphocholine	Lipids	53600	65400	82100	67033.3	102000	175000	101000	126000
DJ0313	C-hexosyl-chrysoeriol O-caffeoylhexoside	Flavonoid	43000	42000	19200	34733.3	27200	29700	26100	27666.7
DJ0314	unknown	-	69000	45900	21200	45366.7	49500	37000	40200	42233.3
DJ0315	10,11-trans-Dihydroxy-10,11-dihydrocarbamazepine	others	107000	70700	41700	73133.3	66300	50200	66500	61000
DJ0316	unknown	-	189000	108000	165000	154000	156000	159000	160000	158333
DJ0317	C-hexosyl-chrysoeriol O-hexoside	Flavonoid	596000	508000	393000	499000	456000	453000	429000	446000
DJ0318	unknown	-	56000	31400	42900	43433.3	78400	56800	66000	67066.7
DJ0319	Xanthohumol	Flavonoid	35600	15000	14800	21800	29500	33800	18600	27300
DJ0320	unknown	-	282000	196000	419000	299000	631000	836000	346000	604333
DJ0321	unknown	-	1340000	798000	1140000	1.09267e+06	1620000	2000000	1020000	1.54667e+06
DJ0322	unknown	-	104000	81200	65400	83533.3	46600	50500	42600	46566.7
DJ0323	unknown	-	177000	129000	151000	152333	266000	298000	298000	287333
DJ0324	unknown	-	119000	105000	104000	109333	120000	84500	82800	95766.7
DJ0325	1-(3,4-dichlorophenyl)-3-methylurea	others	1450000	1470000	1120000	1.34667e+06	1770000	1890000	1380000	1680000
DJ0326	5-Methoxy-N, N-dimethyltryptamine	Phenolamine	1680000	1240000	1120000	1.34667e+06	1770000	1470000	1330000	1.52333e+06
DJ0327	Feruloyl putrescine derivative	Phenolamine	15900	14900	14100	14966.7	15700	15000	10400	13700
DJ0328	unknown	-	145000	147000	166000	152667	147000	78200	76100	100433
DJ0329	fer-cho-p	cholines	6850	5740	6440	6343.33	3880	10400	4860	6380
DJ0330	Manglieside E	others	227000	196000	140000	187667	174000	106000	140000	140000
DJ0331	Rutin	Flavonoid	1100000	1500000	947000	1.18233e+06	1390000	878000	1490000	1.25267e+06
DJ0332	unknown	-	2170000	2220000	778000	1.72267e+06	1970000	623000	1290000	1.29433e+06
DJ0333	Delphinidin O-rutinoside	Flavonoid	33900000	30700000	33100000	3.25667e+07	43700000	29600000	29600000	34300000
DJ0334	Quercetin	Flavonoid	1730000	1470000	1170000	1.45667e+06	1260000	1850000	1660000	1590000
DJ0335	unknown	-	58200	70500	42300	57000	73200	98500	85100	85600
DJ0336	2-(5-hydroxy-1H-indol-3-yl)acetic acid	Indoles and derivatives	72800	51600	57500	60633.3	88200	78100	41000	69100
DJ0337	unknown	-	6970	5150	688	4269.33	24800	36400	16400	25866.7
DJ0338	unknown	-	48300	27800	29300	35133.3	53400	45100	45200	47900
DJ0339	unknown	-	58500	85900	60000	68133.3	141000	149000	143000	144333
DJ0340	2-Aminoethylphosphonate	others	13900	13100	17000	14666.7	14600	11000	17900	14500
DJ0341	6-Fluoro-DL-tryptophan	Amino acid derivative	16400	25100	24400	21966.7	23400	20500	33200	25700
DJ0342	unknown	-	27800	30100	20400	26100	15800	20200	26100	20700
DJ0343	unknown	-	61400	50300	43500	51733.3	61200	36800	40900	46300
DJ0344	C-hexosyl-tricetin O-pentoside	Flavonoid	33800	14200	22200	23400	34800	28000	60800	41200
DJ0345	unknown	-	3120000	3620000	1810000	2850000	2860000	2360000	1850000	2.35667e+06
DJ0346	Phellodensin F	others	3040000	3340000	3000000	3.12667e+06	3150000	3300000	2540000	2.99667e+06
DJ0347	unknown	-	318000	412000	389000	373000	570000	301000	579000	483333
DJ0348	unknown	-	56300	47900	48600	50933.3	65600	47700	93200	68833.3
DJ0349	Methyl Nicotinate	Vitamine	8110	10500	9770	9460	3460	12100	7940	7833.33
DJ0350	Hesperetin 5-O-glucoside	Flavonoid	51500000	53000000	57800000	54100000	53600000	45200000	53800000	5.08667e+07
DJ0351	Hesperetin	Flavonoid	1550000	2730000	2750000	2.34333e+06	2530000	1430000	2120000	2.02667e+06
DJ0352	unknown	-	254000	191000	286000	243667	140000	249000	220000	203000
DJ0353	Peonidin O-hexoside	Anthocyanin	3020000	3060000	2690000	2.92333e+06	1340000	1250000	1380000	1.32333e+06
DJ0354	Chrysoeriol 5-O-hexoside	Flavonoid	2210000	2870000	2680000	2.58667e+06	1090000	1080000	1240000	1.13667e+06
DJ0355	Tricin 5-O-hexoside	Flavonoid	144000	128000	101000	124333	80900	65800	83400	76700
DJ0356	unknown	-	1750000	1650000	711000	1.37033e+06	1620000	643000	1010000	1091000
DJ0357	Chrysoeriol 7-O-rutinoside	Flavonoid	33300	42900	40400	38866.7	38200	44900	52000	45033.3
DJ0358	Peonidin O-rutinoside	Flavonoid	29200	17900	36400	27833.3	35100	40300	33300	36233.3
DJ0359	unknown	-	106000	93500	93700	97733.3	86300	98500	93700	92833.3
DJ0360	unknown	-	409000	444000	458000	437000	406000	322000	336000	354667
DJ0361	Selgin O-hexoside	Flavonoid	14700000	14700000	10500000	13300000	18000000	15800000	18600000	1.74667e+07
DJ0362	Selgin C-hexoside	Flavonoid	50100	35300	26400	37266.7	50800	21900	40700	37800
DJ0363	O-methylQuercetin O-hexoside	Flavonoid	12500000	11900000	10700000	11700000	19200000	12500000	14600000	1.54333e+07
DJ0364	methylQuercetin O-hexoside	Flavonoid	7540000	11000000	5330000	7.95667e+06	11000000	9900000	8890000	9930000
DJ0365	Petunidin 3-O-rutinoside	Flavonoid	26800000	24100000	24400000	25100000	42500000	30700000	31900000	3.50333e+07
DJ0366	iP	others	5120	5100	3420	4546.67	6260	9200	2850	6103.33
DJ0367	unknown	-	168000	163000	136000	155667	180000	169000	135000	161333
DJ0368	caf-cho	cholines	6860	2810	7600	5756.67	8310	8010	4270	6863.33
DJ0369	Tricin O-rutinoside	Flavonoid	3130	2820	4560	3503.33	3840	6750	2250	4280
DJ0370	unknown	-	21300	30700	27500	26500	43900	118000	25000	62300
DJ0371	Resokaempferol 7-O-hexoside	Flavonoid	478000	269000	501000	416000	293000	881000	907000	693667
DJ0372	Pelargonidin O-hexoside	Flavonoid	448000	290000	416000	384667	300000	776000	781000	619000
DJ0373	Apigenin 7-O-glucoside	Flavonoid	192000	167000	164000	174333	159000	616000	579000	451333
DJ0374	3,4,2',4',6'-Pentamethoxychalcone	Flavonoid	2850000	2390000	2140000	2460000	2680000	2080000	1920000	2.22667e+06
DJ0375	Santonin	drug	78500	61400	90900	76933.3	109000	104000	69600	94200
DJ0376	unknown	-	76700	67300	78500	74166.7	185000	249000	164000	199333
DJ0377	Tricin 7-O-rutinoside	Flavonoid	6990	2480	4460	4643.33	9130	7980	4430	7180
DJ0378	unknown	-	332000	240000	274000	282000	247000	739000	818000	601333
DJ0379	unknown	-	25500	34200	10600	23433.3	15800	6250	3780	8610
DJ0380	Vanillin	Benzene and Benzenoids	529000	496000	478000	501000	871000	973000	729000	857667
DJ0381	unknown	-	734000	641000	648000	674333	1270000	1090000	933000	1.09767e+06
DJ0382	unknown	-	166000	177000	153000	165333	219000	208000	263000	230000
DJ0383	unknown	-	6210000	5050000	4590000	5.28333e+06	4880000	4150000	4710000	4580000
DJ0384	Papaverine	Alkaloids	9970	12100	10700	10923.3	9470	3210	7090	6590
DJ0385	unknown	-	4040000	3920000	2520000	3.49333e+06	3950000	2120000	3120000	3.06333e+06
DJ0386	Methylergometrine	Alkaloids	358000	367000	235000	320000	373000	196000	360000	309667
DJ0387	unknown	-	945000	1110000	2320000	1.45833e+06	1420000	1400000	1930000	1.58333e+06
DJ0388	Xanthine	Alkaloids	94000	113000	60600	89200	84500	72700	47900	68366.7
DJ0389	unknown	-	442000	513000	210000	388333	311000	299000	450000	353333
DJ0390	unknown	-	1470000	1210000	1630000	1.43667e+06	1460000	867000	1250000	1.19233e+06
DJ0391	unknown	-	42000	27600	28600	32733.3	16900	10800	13600	13766.7
DJ0392	unknown	-	67200	117000	72200	85466.7	284000	192000	208000	228000
DJ0393	unknown	-	47600	40600	24600	37600	15300	7710	16300	13103.3
DJ0394	Luteolin O-malonylhexoside	Flavonoid	200000	125000	137000	154000	111000	526000	884000	507000
DJ0395	unknown	-	12300	7250	6680	8743.33	11900	11500	18700	14033.3
DJ0396	unknown	-	442000	388000	257000	362333	347000	202000	310000	286333
DJ0397	unknown	-	16900	13600	14800	15100	23000	15300	20400	19566.7
DJ0398	Tricin O-rhamnosyl-O-malonylhexoside	Flavonoid	16300	7860	14800	12986.7	15200	8350	12700	12083.3
DJ0399	unknown	-	326000	195000	327000	282667	257000	437000	211000	301667
DJ0400	2'-Deoxycytidine-5'-diphosphate	Nucleotide derivates	327000	257000	339000	307667	324000	459000	287000	356667
DJ0401	Naringenin 7-O-glucoside	Flavonoid	122000	138000	171000	143667	157000	206000	161000	174667
DJ0402	Chrysoeriol 7-O-hexoside	Flavonoid	244000	385000	345000	324667	237000	378000	291000	302000
DJ0403	Azoxystrobin acid	others	23200	40800	36700	33566.7	7740	23700	1650	11030
DJ0404	quercetin-3-beta-O-galactoside	Flavonoid	7270	13000	9810	10026.7	16100	9050	13500	12883.3
DJ0405	unknown	-	64100	36000	57500	52533.3	35500	94200	34700	54800
DJ0406	iPR	others	11000	104000	2120	39040	7350	17900	2750	9333.33
DJ0407	Tricetin O-hexoside	Flavonoid	328000	272000	417000	339000	675000	681000	547000	634333
DJ0408	Apigenin O-malonylhexoside	Flavonoid	1550000	1250000	1320000	1.37333e+06	871000	3120000	4470000	2.82033e+06
DJ0409	Selgin O-malonylhexoside	Flavonoid	2160000	2700000	1040000	1.96667e+06	1230000	1160000	1350000	1.24667e+06
DJ0410	unknown	-	9800	12700	7610	10036.7	12400	7520	9850	9923.33
DJ0411	unknown	-	32800	19100	21400	24433.3	68200	32600	5320	35373.3
DJ0412	Dihydrozeatin	Phytohormones	8800	3140	13800	8580	23400	21900	16600	20633.3
DJ0413	unknown	-	32200	2450	21000	18550	53600	29700	3210	28836.7
DJ0414	unknown	-	15300	7280	11900	11493.3	37700	24900	29500	30700
DJ0415	Chrysoeriol O-malonylhexoside	Flavonoid	2760000	1740000	2300000	2.26667e+06	1600000	3270000	4490000	3120000
DJ0416	Naringenin O-malonylhexoside	Flavonoid	530000	293000	426000	416333	240000	243000	337000	273333
DJ0417	unknown	-	115000	120000	134000	123000	57800	76900	72300	69000
DJ0418	Eriodictyol O-malonylhexoside	Flavonoid	209000	188000	173000	190000	152000	155000	6310	104437
DJ0419	unknown	-	43500	37400	33700	38200	53100	100000	43600	65566.7
DJ0420	Indole-3-carboxaldehyde	Indoles and derivatives	43100	37700	45900	42233.3	46200	38500	37800	40833.3
DJ0421	Indole-3-carboxyaldehyde	Indoles and derivatives	23800	30700	22000	25500	32400	36600	24700	31233.3
DJ0422	unknown	-	56700	10600	57100	41466.7	56500	86000	81000	74500
DJ0423	2-Methoxycinnamic acid	Polyphenol	193000	197000	146000	178667	231000	139000	106000	158667
DJ0424	IAA	Indoles and derivatives	2440	2140	4480	3020	4450	1240	4340	3343.33
DJ0425	3,4-Dihydrocoumarin	Coumarins and derivatives	91900	82400	68900	81066.7	134000	152000	110000	132000
DJ0426	unknown	-	26700	15600	31400	24566.7	17800	42900	1990	20896.7
DJ0427	6-Prenylnaringenin	Flavonoid	27900000	22500000	22300000	2.42333e+07	23600000	19700000	18800000	20700000
DJ0428	unknown	-	195000	176000	130000	167000	282000	259000	256000	265667
DJ0429	N-p-Coumaroylserotonin	Tryptamines and derivatives	36600	45600	34900	39033.3	24600	32400	35000	30666.7
DJ0430	Toringin	Flavonoid	51700	25000	41200	39300	38800	66900	54300	53333.3
DJ0431	unknown	-	19400	11700	7580	12893.3	9120	18400	15900	14473.3
DJ0432	Malvidin-3-galactoside	Flavonoid	76700	47900	76100	66900	125000	42600	21900	63166.7
DJ0433	1-O-Palmitoylhexitol	Lipids	25600	9660	13800	16353.3	19100	21300	12600	17666.7
DJ0434	Selgin O-hexoside derivative	Flavonoid	2930	11200	3830	5986.67	4130	13300	25000	14143.3
DJ0435	unknown	-	10500	48900	36800	32066.7	8100	48200	94600	50300
DJ0436	N-Feruloyltyramine	Phenolamine	52200	48300	47200	49233.3	63800	52600	46600	54333.3
DJ0437	fer-tyr	Tryptamines and derivatives	39500	47700	41900	43033.3	57900	51200	46400	51833.3
DJ0438	trans-Zeatin-9-glucoside	Phytohormones	1950	779	2570	1766.33	12700	14400	20700	15933.3
DJ0439	unknown	-	12000	12200	13100	12433.3	9950	15600	10700	12083.3
DJ0440	unknown	-	9430	5160	3280	5956.67	5140	2580	-289	2477
DJ0441	unknown	-	4270	5560	4640	4823.33	3340	5910	3100	4116.67
DJ0442	Luteolin	Flavonoid	57900	62900	87000	69266.7	33700	58400	35600	42566.7
DJ0443	Hyoscyamine	Alkaloids	783000	465000	700000	649333	599000	779000	520000	632667
DJ0444	unknown	-	11700	8390	6070	8720	15600	18400	17100	17033.3
DJ0445	unknown	-	112000	54100	78600	81566.7	73700	112000	60100	81933.3
DJ0446	unknown	-	25500	19900	26800	24066.7	31800	30400	29100	30433.3
DJ0447	unknown	-	17600	8570	6720	10963.3	6560	18800	9420	11593.3
DJ0448	Chrysin O-malonylhexoside	Flavonoid	64200	66600	70900	67233.3	130000	148000	131000	136333
DJ0449	ben-tyr	Tryptamines and derivatives	7680	3910	7180	6256.67	10300	7240	7930	8490
DJ0450	unknown	-	71500	126000	92300	96600	84500	152000	85900	107467
DJ0451	Naringenin	Flavonoid	260000	200000	203000	221000	139000	229000	160000	176000
DJ0452	Apigenin	Flavonoid	129000	84300	89400	100900	85300	177000	115000	125767
DJ0453	unknown	-	28800	192000	26400	82400	169000	91000	88900	116300
DJ0454	unknown	-	1670000	1710000	1180000	1520000	468000	292000	37500	265833
DJ0455	Tricin	Flavonoid	20100	11700	11500	14433.3	21300	15300	16400	17666.7
DJ0456	unknown	-	306000	466000	543000	438333	51900	353000	359000	254633
DJ0457	unknown	-	26400	21200	21500	23033.3	77300	19200	27200	41233.3
DJ0458	Tricin O-glucoside derivative	Flavonoid	20000	18000	19400	19133.3	22100	17100	14000	17733.3
DJ0459	unknown	-	23600	30900	64300	39600	54900	121000	46900	74266.7
DJ0460	unknown	-	37900	34800	37500	36733.3	31100	29100	28200	29466.7
DJ0461	Chrysoeriol	Flavonoid	2140000	1800000	3360000	2.43333e+06	1040000	2470000	1610000	1.70667e+06
DJ0462	Tianshic acid	others	9120	14400	13500	12340	13900	22000	14800	16900
DJ0463	Vanillactic acid	others	29800	47000	40800	39200	37200	61600	36000	44933.3
DJ0464	unknown	-	30800	32000	42500	35100	28300	58400	38500	41733.3
DJ0465	Phloretin	Polyphenol	2020000	1400000	1600000	1.67333e+06	1670000	1640000	1670000	1660000
DJ0466	unknown	-	10700000	7870000	8910000	9160000	9090000	9130000	8250000	8.82333e+06
DJ0467	Phloretin	others	538000	459000	483000	493333	481000	499000	460000	480000
DJ0468	unknown	-	383000	330000	298000	337000	276000	283000	281000	280000
DJ0469	Dodecyl (dimethyl) amine oxide	Benzene and Benzenoids	387000	326000	295000	336000	271000	293000	289000	284333
DJ0470	unknown	-	39300000	32400000	34000000	3.52333e+07	32900000	31800000	30100000	31600000
DJ0471	4-Hydroxysphinganine	Lipids	39800000	32800000	34800000	35800000	32500000	33400000	29800000	31900000
DJ0472	p-Coumaric acid	Polyphenol	11700	11700	14800	12733.3	9560	11400	9120	10026.7
DJ0473	unknown	-	688000	716000	609000	671000	569000	552000	596000	572333
DJ0474	unknown	-	797000	530000	628000	651667	993000	1060000	877000	976667
DJ0475	unknown	-	186000	121000	231000	179333	311000	310000	281000	300667
DJ0476	unknown	-	2380000	2270000	2780000	2.47667e+06	3610000	5380000	3490000	4160000
DJ0477	Catechin	Proanthocyanidins	668	1170	1070	969.333	58000	464	683	19715.7
DJ0478	unknown	-	1480000	549000	700000	909667	1050000	1180000	764000	998000
DJ0479	Cocamidopropyl betaine	Alkaloids	1310000	514000	617000	813667	1000000	1140000	708000	949333
DJ0480	unknown	-	13300	16100	10600	13333.3	4440	3490	2060	3330
DJ0481	unknown	-	112000	168000	236000	172000	252000	222000	196000	223333
DJ0482	Ismelin	others	265000	209000	251000	241667	124000	138000	148000	136667
DJ0483	gamma-Dodecalactone	others	21400	20400	20400	20733.3	12400	14800	10700	12633.3
DJ0484	3,4-dihydroxycinnamic acid	Polyphenol	9190	8940	8920	9016.67	7560	9400	7420	8126.67
DJ0485	Theobromine	Alkaloids	9220	9050	9620	9296.67	6340	6360	5990	6230
DJ0486	unknown	-	126000	111000	140000	125667	146000	200000	221000	189000
DJ0487	unknown	-	460000	323000	335000	372667	323000	304000	287000	304667
DJ0488	AKD 2B1	others	128000	72100	102000	100700	85300	108000	69400	87566.7
DJ0489	unknown	-	143000	75500	98600	105700	94800	125000	75400	98400
DJ0490	2-Propenyl (sinigrin)	Carbohydrates	230000	184000	209000	207667	265000	232000	360000	285667
DJ0491	unknown	-	114000	111000	104000	109667	75000	74400	77500	75633.3
DJ0492	Phytocassane C	Terpenoid	4790	4850	1550	3730	9700	3940	4430	6023.33
DJ0493	unknown	-	121000	167000	86800	124933	273000	141000	141000	185000
DJ0494	unknown	-	48700	55500	48300	50833.3	42600	31300	40200	38033.3
DJ0495	Etoposide	drug	4260	4370	4260	4296.67	4160	3130	3210	3500
DJ0496	unknown	-	504000	519000	510000	511000	595000	514000	520000	543000
DJ0497	Dihydrosphingosine	Lipids	5290	4460	5380	5043.33	9530	14800	8400	10910
DJ0498	Pergolide	others	5520	10000	4910	6810	13300	10100	8810	10736.7
DJ0499	unknown	-	91500	136000	101000	109500	145000	377000	93900	205300
DJ0500	Oryzalexin C	Terpenoid	32100	25500	28400	28666.7	30300	27600	33800	30566.7
DJ0501	unknown	-	3030	3550	5190	3923.33	3270	7950	2640	4620
DJ0502	unknown	-	1970000	1740000	2350000	2020000	3090000	3740000	4180000	3670000
DJ0503	Denin	Flavonoid	5690000	7010000	10300000	7.66667e+06	8610000	9820000	15800000	11410000
DJ0504	Kolavic acid	Terpenoid	70500	84000	127000	93833.3	125000	158000	174000	152333
DJ0505	unknown	-	4870000	4730000	4680000	4760000	8460000	6160000	8150000	7590000
DJ0506	Cholesterol	others	198000	83700	116000	132567	166000	163000	207000	178667
DJ0507	unknown	-	10600	11700	8440	10246.7	5630	7710	7660	7000
DJ0508	unknown	-	337000	314000	319000	323333	407000	214000	404000	341667
DJ0509	unknown	-	31800	30900	34600	32433.3	29000	35500	38500	34333.3
DJ0510	unknown	-	1080000	1440000	2480000	1.66667e+06	1190000	1630000	3240000	2020000
DJ0511	unknown	-	62900	58700	57000	59533.3	62000	52400	45300	53233.3
DJ0512	Adenosine 3',5'-cyclicmonophosphate	Nucleotide derivates	177000	144000	144000	155000	161000	137000	104000	134000
DJ0513	Diosgenin	Terpenoid	6460000	6710000	8830000	7.33333e+06	6350000	7530000	5240000	6.37333e+06
DJ0514	Rhodomyrtone	others	2560000	2810000	3590000	2.98667e+06	2250000	2490000	1950000	2230000
DJ0515	unknown	-	375000	280000	462000	372333	349000	706000	491000	515333
DJ0516	unknown	-	9740000	8870000	10300000	9.63667e+06	16400000	14200000	14700000	15100000
DJ0517	Gingerol	others	61500	48500	49000	53000	46800	27900	34900	36533.3
DJ0518	unknown	-	474000	372000	407000	417667	555000	523000	656000	578000
DJ0519	Acephate	drug	25000	42700	49500	39066.7	64700	45900	65000	58533.3
DJ0520	LPC(1-acyl 18:2)	Lipids	46200000	39900000	44200000	4.34333e+07	53000000	54200000	52900000	5.33667e+07
DJ0521	unknown	-	67400	87500	93200	82700	69500	114000	153000	112167
DJ0522	delta-Tridecalactone	others	19100	13500	16500	16366.7	7860	9460	9960	9093.33
DJ0523	unknown	-	62700	54000	54900	57200	31100	24700	34400	30066.7
DJ0524	unknown	-	23300	18600	19700	20533.3	18200	14200	16500	16300
DJ0525	LPC(1-acyl 18:2)	Lipids	790000	645000	835000	756667	743000	613000	725000	693667
DJ0526	unknown	-	58600	35500	72200	55433.3	90400	86900	149000	108767
DJ0527	Polypodine B	Terpenoid	459000	346000	577000	460667	722000	685000	928000	778333
DJ0528	unknown	-	42000	33400	38900	38100	37100	49100	27900	38033.3
DJ0529	14,15-Dehydrocrepenynic acid	Lipids	1490000	972000	1430000	1.29733e+06	1380000	1920000	1170000	1490000
DJ0530	Orotidine 5'-monophosphate	Nucleotide derivates	26700	24600	35700	29000	21500	43300	22000	28933.3
DJ0531	unknown	-	1030000	1070000	957000	1019000	1020000	962000	756000	912667
DJ0532	unknown	-	165000	161000	131000	152333	133000	110000	94100	112367
DJ0533	unknown	-	60900	55600	49900	55466.7	57600	51800	39400	49600
DJ0534	unknown	-	90800	84000	93500	89433.3	64000	58000	71400	64466.7
DJ0535	LPC(1-acyl 16:0)	Lipids	4250000	4390000	4600000	4.41333e+06	4430000	5740000	3950000	4.70667e+06
DJ0536	LPC(1-acyl 18:3)	Lipids	226000	223000	245000	231333	227000	267000	194000	229333
DJ0537	unknown	-	1270000	1730000	1510000	1.50333e+06	1310000	2750000	1300000	1.78667e+06
DJ0538	unknown	-	162000	162000	133000	152333	193000	200000	199000	197333
DJ0539	unknown	-	3330	11600	2110	5680	8400	15700	24400	16166.7
DJ0540	Punicic acid	Lipids	1500000	1350000	1230000	1360000	1600000	2270000	1290000	1720000
DJ0541	Etamiphylline	Alkaloids	190000	174000	166000	176667	202000	295000	171000	222667
DJ0542	LPC(1-acyl 18:1)	Lipids	175000	803000	139000	372333	781000	151000	41900	324633
DJ0543	Polygodial	Terpenoid	200000	207000	152000	186333	210000	160000	173000	181000
DJ0544	unknown	-	303000	278000	181000	254000	452000	229000	290000	323667
DJ0545	unknown	-	139000	124000	91900	118300	111000	79500	102000	97500
DJ0546	9-Hydroxy-(10E,12Z,15Z)-octadecatrienoic acid	Lipids	1920000	1880000	1790000	1.86333e+06	206000	4620000	1890000	2.23867e+06
DJ0547	unknown	-	921000	908000	872000	900333	2320	2250000	936000	1.06277e+06
DJ0548	N-Acetylmuramate	others	426000	320000	227000	324333	245000	269000	267000	260333
DJ0549	unknown	-	18600	16500	13600	16233.3	7660	13400	18500	13186.7
DJ0550	unknown	-	87700	63300	63100	71366.7	10200	70800	77700	52900
DJ0551	unknown	-	416000	446000	425000	429000	68500	419000	526000	337833
DJ0552	unknown	-	313000	369000	306000	329333	347000	320000	352000	339667
DJ0553	Gabapentin	Amino acid derivative	2520	12700	1460	5560	15000	3000	10300	9433.33
DJ0554	unknown	-	63100	30200	26900	40066.7	73100	26100	83100	60766.7
DJ0555	unknown	-	137000	224000	146000	169000	4220	104000	364000	157407
DJ0556	unknown	-	63400	93800	66800	74666.7	317	75300	173000	82872.3
DJ0557	1-Methyladenosine	Nucleotide derivates	139000	255000	158000	184000	553	108000	420000	176184
