# Supplementary material for: Analysis of Metabolite Accumulation Related to Pod Color Variation of Caragana intermedia
Source: Molecules. 2019 Feb 16;24(4):717. doi: 10.3390/molecules24040717 (PMC6412903; doi:10.3390/molecules24040717)
Supplement: Supplementary file 1 [file molecules-24-00717-s001.zip › Table S2 Distinct metabolites information of 30-day-old pods.xlsx]

## Sheet: VIP>1
Index	Component Name	Class	Peak area (Green 1)	Peak area (Green 2)	Peak area (Green 3)	Peak area (Average value of green pods)	Peak area (Red 1)	Peak area (Red 2)	Peak area (Red 3)	Peak area (Average value of red pods)	Fold（Red/Green）	VIP
DJ0201	L-Tryptophan	Amino acid	37600000	6630000	30700000	2.49767e+07	45000000	46700000	46300000	46000000	1.84172	1.21258
DJ0198	Tryptophan	Amino acid	36600000	11100000	28800000	25500000	45000000	46500000	45000000	45500000	1.78431	1.15793
DJ0167	Cysteine	Amino acid	5530000	1510000	4070000	3.70333e+06	11200000	11500000	12100000	11600000	3.13231	1.00146
DJ0029	Arginine	Amino acid	3320000	3100000	4790000	3.73667e+06	4570000	6780000	5590000	5.64667e+06	1.51115	1.3201
DJ0028	L-Arginine	Amino acid	3610000	3440000	4550000	3.86667e+06	4590000	6280000	5500000	5.45667e+06	1.41121	1.33321
DJ0129	L-Tyrosine	Amino acid	3800000	800000	3310000	2.63667e+06	5040000	4660000	6110000	5270000	1.99874	1.36163
DJ0122	Tyrosine	Amino acid	3350000	522000	3010000	2294000	4730000	4150000	5810000	4.89667e+06	2.13455	1.37143
DJ0220	Tryptamine	Amino acid derivative	581000	354000	423000	452667	1250000	1580000	1270000	1.36667e+06	3.01915	1.0212
DJ0218	L-Tryptamine	Amino acid	435000	335000	365000	378333	1010000	1220000	940000	1.05667e+06	2.79295	1.00354
DJ0180	N-(9H-Purin-6-ylcarbamoyl)threonine	Amino acid derivative	281000	62800	224000	189267	236000	269000	273000	259333	1.3702	1.00259
DJ0437	fer-tyr	Amino acid derivative	39500	47700	41900	43033.3	57900	51200	46400	51833.3	1.20449	1.0465
DJ0246	3,4-Dihydroxy-L-phenylalanine	Amino acid derivative	68500	53500	61800	61266.7	33100	19400	24600	25700	0.419478	1.67901
DJ0553	Gabapentin	Amino acid derivative	2520	12700	1460	5560	15000	3000	10300	9433.33	1.69664	2.23397
DJ0546	9-Hydroxy-(10E,12Z,15Z)-octadecatrienoic acid	Lipids	1920000	1880000	1790000	1.86333e+06	206000	4620000	1890000	2.23867e+06	1.20143	1.63328
DJ0542	LPC(1-acyl 18:1)	Lipids	175000	803000	139000	372333	781000	151000	41900	324633	0.871889	1.56701
DJ0312	1-Decanoyl-2-hydroxy-sn-glycero-3-phosphocholine	Lipids	53600	65400	82100	67033.3	102000	175000	101000	126000	1.87966	1.0292
DJ0155	Pantothenic acid	Vitamine	85900	111000	96000	97633.3	65000	108000	87500	86833.3	0.889382	1.19913
DJ0025	NAMN-p	Vitamine	8700	5150	4360	6070	5850	2450	7040	5113.33	0.842394	1.20204
DJ0144	Guanosine	Nucleotide derivates	100	100	142000	47400	13900000	56100	14500000	9.48537e+06	200.113	2.93006
DJ0161	Succinyladenosine	Nucleotide derivates	238000	95100	111000	148033	527000	570000	584000	560333	3.78518	1.29459
DJ0173	N2, N2-Dimethyguanosine	Nucleotide derivates	290000	46300	195000	177100	242000	330000	230000	267333	1.5095	1.06646
DJ0557	1-Methyladenosine	Nucleotide derivates	139000	255000	158000	184000	553	108000	420000	176184	0.957524	1.76327
DJ0512	Adenosine 3',5'-cyclicmonophosphate	Nucleotide derivates	177000	144000	144000	155000	161000	137000	104000	134000	0.864516	1.06088
DJ0388	Xanthine	Nucleotide derivates	94000	113000	60600	89200	84500	72700	47900	68366.7	0.766442	1.15817
DJ0150	Adenosine O-ribose	Nucleotide derivates	6360	176	9620	5385.33	5040	10900	12500	9480	1.76034	1.4529
DJ0406	iPR	Nucleotide derivates	11000	104000	2120	39040	7350	17900	2750	9333.33	0.239071	2.37489
DJ0146	Inosine	Nucleotide derivates	129000	105000	1980	78660	100	100	100	100	0.00127129	2.78562
DJ0181	Quercetin-3-O-rhamnoside	Flavonoid	1340000	252000	1320000	970667	21100000	22600000	30100000	24600000	25.3434	2.03162
DJ0219	apigenin-7-O-glucoside	Flavonoid	53800	35900	57800	49166.7	2910000	3880000	3830000	3540000	72	2.42218
DJ0408	Apigenin O-malonylhexoside	Flavonoid	1550000	1250000	1320000	1.37333e+06	871000	3120000	4470000	2.82033e+06	2.05364	1.03458
DJ0461	Chrysoeriol	Flavonoid	2140000	1800000	3360000	2.43333e+06	1040000	2470000	1610000	1.70667e+06	0.70137	1.02054
DJ0353	Peonidin O-hexoside	Flavonoid	3020000	3060000	2690000	2.92333e+06	1340000	1250000	1380000	1.32333e+06	0.45268	1.00394
DJ0354	Chrysoeriol 5-O-hexoside	Flavonoid	2210000	2870000	2680000	2.58667e+06	1090000	1080000	1240000	1.13667e+06	0.439433	1.04638
DJ0394	Luteolin O-malonylhexoside	Flavonoid	200000	125000	137000	154000	111000	526000	884000	507000	3.29221	1.31471
DJ0373	Apigenin 7-O-glucoside	Flavonoid	192000	167000	164000	174333	159000	616000	579000	451333	2.58891	1.24127
DJ0149	Cyanidin 3,5-di-O-hexoside	Flavonoid	137000	105000	310000	184000	553000	546000	2200	367067	1.99493	1.21196
DJ0117	Delphinidin O-hexoside derivative	Flavonoid	207000	220000	248000	225000	135000	141000	259000	178333	0.792593	1.47993
DJ0231	naringenin-7-O-glucoside	Flavonoid	68200	128000	177000	124400	127000	178000	156000	153667	1.23526	1.35873
DJ0418	Eriodictyol O-malonylhexoside	Flavonoid	209000	188000	173000	190000	152000	155000	6310	104437	0.549667	1.57643
DJ0355	Tricin 5-O-hexoside	Flavonoid	144000	128000	101000	124333	80900	65800	83400	76700	0.61689	1.066
DJ0432	Malvidin-3-galactoside	Flavonoid	76700	47900	76100	66900	125000	42600	21900	63166.7	0.944195	1.1549
DJ0430	Toringin	Flavonoid	51700	25000	41200	39300	38800	66900	54300	53333.3	1.35708	1.0627
DJ0260	C-hexosyl-luteolin O-hexoside	Flavonoid	92700	44600	37600	58300	39900	46400	62600	49633.3	0.851344	1.2222
DJ0442	Luteolin	Flavonoid	57900	62900	87000	69266.7	33700	58400	35600	42566.7	0.614533	1.33153
DJ0304	di-C,C-hexosyl-apigenin	Flavonoid	29300	28200	59300	38933.3	45400	30800	37700	37966.7	0.975171	1.21933
DJ0159	Chlorogenic acid	Flavonoid	68700	95200	62000	75300	24900	17900	19600	20800	0.276228	1.1813
DJ0434	Selgin O-hexoside derivative	Flavonoid	2930	11200	3830	5986.67	4130	13300	25000	14143.3	2.36247	1.02893
DJ0398	Tricin O-rhamnosyl-O-malonylhexoside	Flavonoid	16300	7860	14800	12986.7	15200	8350	12700	12083.3	0.930441	1.11515
DJ0377	Tricin 7-O-rutinoside	Flavonoid	6990	2480	4460	4643.33	9130	7980	4430	7180	1.5463	1.00617
DJ0369	Tricin O-rutinoside	Flavonoid	3130	2820	4560	3503.33	3840	6750	2250	4280	1.22169	1.0373
DJ0274	Sinapoyl O-hexoside	Polyphenol	1450000	1250000	1160000	1.28667e+06	3580000	2930000	2860000	3.12333e+06	2.42746	1.04439
DJ0124	Quinic acid	Polyphenol	194000	373000	235000	267333	340000	337000	260000	312333	1.16833	1.05878
DJ0301	Caffeoyl shikimic acid	Polyphenol	158000	41900	26000	75300	64900	40000	28800	44566.7	0.591855	1.0079
DJ0196	Methoxyindoleacetic acid	Phytohormones	4960000	896000	4200000	3352000	8070000	9270000	6940000	8.09333e+06	2.41448	1.00882
DJ0166	trans-zeatin N-glucoside	Phytohormones	3220000	1720000	1980000	2.30667e+06	3580000	4720000	3940000	4080000	1.76879	1.10308
DJ0251	tZR	Phytohormones	490000	171000	231000	297333	203000	218000	233000	218000	0.733184	2.00148
DJ0204	cis-Zeatin	Phytohormones	90400	61400	63000	71600	86000	107000	108000	100333	1.4013	1.76563
DJ0261	DZR	Phytohormones	139000	17600	32000	62866.7	47300	66600	56900	56933.3	0.90562	1.82511
DJ0226	tZROG	Phytohormones	27900	22900	20800	23866.7	15100	21800	42300	26400	1.10615	1.72571
DJ0200	3-Indoleacetonitrile	Phytohormones	39000	4540	18000	20513.3	26100	22100	17200	21800	1.06272	1.07056
DJ0412	Dihydrozeatin	Phytohormones	8800	3140	13800	8580	23400	21900	16600	20633.3	2.40482	1.26208
DJ0297	IAA-Asp-N-Glc	Phytohormones	40000	29200	31200	33466.7	16500	25700	19500	20566.7	0.614542	1.23818
DJ0438	trans-Zeatin-9-glucoside	Phytohormones	1950	779	2570	1766.33	12700	14400	20700	15933.3	9.02057	1.88357
DJ0225	trans-Zeatin riboside-O-glucoside	Phytohormones	17900	12800	13700	14800	5050	3640	20400	9696.67	0.65518	1.75453
DJ0366	iP	Phytohormones	5120	5100	3420	4546.67	6260	9200	2850	6103.33	1.34238	1.66923
DJ0424	IAA	Phytohormones	2440	2140	4480	3020	4450	1240	4340	3343.33	1.10706	1.6798
DJ0189	N-p-Coumaroylputrescine derivative	Phenolamine	68800	69000	82000	73266.7	404000	368000	343000	371667	5.07279	1.50083
DJ0298	Spermidine derivative	Phenolamine	37200	19800	21600	26200	49300	43200	93400	61966.7	2.36514	1.22984
DJ0436	N-Feruloyltyramine	Phenolamine	52200	48300	47200	49233.3	63800	52600	46600	54333.3	1.10359	1.09622
DJ0254	Spermidine derivative	Phenolamine	14500	18500	11500	14833.3	25700	23900	16100	21900	1.4764	1.01077
DJ0327	Feruloyl putrescine derivative	Phenolamine	15900	14900	14100	14966.7	15700	15000	10400	13700	0.915367	1.17226
DJ0096	Noradrenaline	Phenolamine	6030	N/A	N/A	2010	8820	11400	16200	12140	6.04	1.58556
DJ0097	Dopamine	Phenolamine	5700	N/A	3910	4805	12200	6770	7910	8960	1.86472	1.77101
DJ0258	N', N''-Feruloyl, Caffeoylspermidine	Phenolamine	7010	3920	3830	4920	6220	9710	4650	6860	1.39431	1.3085
DJ0049	O-Phosphocholine	cholines	84000	81600	97000	87533.3	126000	139000	53500	106167	1.21287	1.56454
DJ0233	cou-cho	cholines	9580	14600	14500	12893.3	31200	34300	37200	34233.3	2.65512	1.23129
DJ0368	caf-cho	cholines	6860	2810	7600	5756.67	8310	8010	4270	6863.33	1.19224	1.07931
DJ0329	fer-cho-p	cholines	6850	5740	6440	6343.33	3880	10400	4860	6380	1.00578	1.03982
DJ0294	Chinese bittersweet alkaloid II	Alkaloids	4010000	4660000	1110000	3260000	4910000	1010000	2560000	2.82667e+06	0.867076	1.11435
DJ0031	Colchicine	Alkaloids	11300	4690	10900	8963.33	7320	388	13600	7102.67	0.792414	1.20244
DJ0425	3,4-Dihydrocoumarin	Coumarins and derivatives	91900	82400	68900	81066.7	134000	152000	110000	132000	1.62829	1.27085
DJ0210	4-methylumbelliferyl glucuronide	Coumarins and derivatives	40900	36300	31000	36066.7	35900	42100	42100	40033.3	1.10998	1.14804
DJ0380	Vanillin	Benzene and Benzenoids	529000	496000	478000	501000	871000	973000	729000	857667	1.71191	1.00693
DJ0513	Diosgenin	Terpenoid	6460000	6710000	8830000	7.33333e+06	6350000	7530000	5240000	6.37333e+06	0.869091	2.18218
DJ0375	Santonin	drug	78500	61400	90900	76933.3	109000	104000	69600	94200	1.22444	1.15159
DJ0121	L-Methionine sulfone	others	2230000	458000	2040000	1576000	2920000	2600000	3870000	3130000	1.98604	1.38838
DJ0188	10-Formyl-THF	others	3380000	3460000	2340000	3060000	2650000	3570000	2870000	3030000	0.990196	1.06208
DJ0514	Rhodomyrtone	others	2560000	2810000	3590000	2.98667e+06	2250000	2490000	1950000	2230000	0.746652	1.74904
DJ0112	trans-2-Hexenal	others	565000	684000	31400	426800	391000	321000	74700	262233	0.614417	1.33478
DJ0119	Ethyl 3,4-dihydroxybenzoate	others	149000	17400	115000	93800	198000	185000	277000	220000	2.34542	1.39444
DJ0072	alpha,epsilon-Diaminopimelic acid	others	233000	115000	191000	179667	105000	210000	142000	152333	0.847866	1.45803
DJ0292	Roseoside	others	146000	287000	134000	189000	132000	79400	76700	96033.3	0.508113	1.03876
DJ0213	4,6-Dihydroxyquinoline O-hexoside	others	68100	49800	101000	72966.7	78300	84900	63000	75400	1.03335	1.29138
DJ0212	2,2',2''-Nitrilotriethanol	others	10900	5410	4570	6960	29000	25900	21800	25566.7	3.67337	1.16065
DJ0135	Methoxamine	others	12500	1110	6950	6853.33	22700	20800	30500	24666.7	3.59922	1.69647
DJ0403	Azoxystrobin acid	others	23200	40800	36700	33566.7	7740	23700	1650	11030	0.3286	1.66525
