# Supplementary material for: Analysis of Metabolite Accumulation Related to Pod Color Variation of Caragana intermedia
Source: Molecules. 2019 Feb 16;24(4):717. doi: 10.3390/molecules24040717 (PMC6412903; doi:10.3390/molecules24040717)
Supplement: Supplementary file 1 [file molecules-24-00717-s001.zip › Table S3 The Content of Total Flavonoids and Proanthocyanin of pods.xlsx]

## Sheet: Sheet1
			Rutin standard curve		Proanthocyanidin standard curve
			Standard sample concentration (ug/mL)	Abs	Standard sample concentration (ug/mL)	Abs
			0	0	0	0.005
			10	0.117	20	0.169
			20	0.238	40	0.341
			30	0.354	60	0.501
			40	0.491	80	0.677
			50	0.592	100	0.855
			60	0.727
	Rutin				Proanthocyanidin
Green 30d	Total flavonoids (ug/mL)	Red 30d	Total flavonoids (ug/mL)		Red 30d	Concentration of proanthocyanidin (ug/m/L)	Green 30d	Concentration of proanthocyanidin (ug/m/L)
0.397	33.07	0.485	40.34		0.791	93.18	0.651	76.67
0.404	33.65	0.487	40.51		0.802	94.48	0.655	77.14
0.403	33.56	0.513	42.66		0.805	94.83	0.659	77.62
Average value	33.4267		41.17			94.1633		77.1433
	F Test	0.110111			F Test	0.459788
	T Test	0.00662725	**		T Test	7.59554e-06	**
Samples	Total flavonoids (ug/mL)		STDEV		Samples	Concentration of proanthocyanidin (ug/m/L)		STDEV
Green pods	33.43		0.312143		Green pods	77.14		0.475009
Red pods	41.17		1.29317		Red pods	94.16		0.869387
